# Supplementary material for: The Effectiveness of Personalized Robot-Assisted Rehabilitation on Fall Risk: A Retrospective Controlled Study with a 6-Month Follow-Up
Source: Sensors (Basel). 2026 Jun 27;26(13):4088. doi: 10.3390/s26134088 (PMC13363911; doi:10.3390/s26134088)
Supplement: Supplementary file 1 [file sensors-26-04088-s001.zip]

Archive with 1 entries (1 files):
- sensors-4364029-supplementary.pdf
